# Supplementary material for: Fungal Pathogen Emergence: Investigations with an Ustilago maydis × Sporisorium reilianum Hybrid
Source: J Fungi (Basel). 2021 Aug 20;7(8):672. doi: 10.3390/jof7080672 (PMC8400639; doi:10.3390/jof7080672)
Supplement: Supplementary file 1 [file jof-07-00672-s001.zip]

Archive with 1 entries (1 files):
- jof-1342739-supplementary.pdf
